# Supplementary material for: Changes in Microeukaryotic Communities in the Grand Canal of China in Response to Floods
Source: Int J Environ Res Public Health. 2022 Oct 27;19(21):13948. doi: 10.3390/ijerph192113948 (PMC9655333; doi:10.3390/ijerph192113948)
Supplement: Supplementary file 1 [file ijerph-19-13948-s001.zip]

Archive with 1 entries (1 files):
- ijerph-1967998-supplementary.pdf
